# Supplementary material for: Random and Diblock Thermoresponsive Oligo(ethylene glycol)-Based Copolymers Synthesized via Photo-Induced RAFT Polymerization
Source: Polymers (Basel). 2021 Dec 30;14(1):137. doi: 10.3390/polym14010137 (PMC8747269; doi:10.3390/polym14010137)
Supplement: Supplementary file 1 [file polymers-14-00137-s001.zip]

Archive with 1 entries (1 files):
- polymers-1529889-supplementary.pdf
